# Supplementary material for: Coronary Artery Disease in People Living with HIV May Reflect Their Sensitivity to Inflammation Associated with Cytomegalovirus
Source: Pathogens. 2025 Aug 20;14(8):822. doi: 10.3390/pathogens14080822 (PMC12389153; doi:10.3390/pathogens14080822)
Supplement: Supplementary file 1 [file pathogens-14-00822-s001.zip]

Archive with 1 entries (1 files):
- pathogens-3758781-supplementary.pdf
